# Supplementary material for: The role of multiple negative social relationships in inflammatory cytokine responses to a laboratory stressor
Source: PeerJ. 2015 Jun 2;3:e959. doi: 10.7717/peerj.959 (PMC4458128; doi:10.7717/peerj.959)
Supplement: Supplemental Information 1 [file peerj-03-959-s001.csv]

gender	cyclephs	age	bmi	rmtneg	frendneg	famneg	soneg	cesdtot	cmtot	cortbase	cortstrs	cortrvy	il6base	il6strss	il6recov	TNFbaseline	TNFstress	TNFrecovery
2	1	22	21.9898929439204	6	5	6	-99	4	8	8.103	15.725	10.755	9.765	9.765	9.765	9.762	9.762	9.762
2	1	18	22.6548453096906	8	8	7	6	25	26	7.803	16.681	8.303	9.765	9.765	9.765	-99	9.762	-99
2	1	22	27.2765672627073	16	10	16	10	-99	25	7.386	13.152	6.008	373.369	343.83	351.214	79.556	79.445	103.742
2	1	19	24.8450479599921	6	5	6	9	8	30	6.57	4.957	7.167	164.56	160.977	-99	80.628	78.556	-99
2	1	20	21.2870667955869	-99	9	8	15	17	22	7.657	4.088	7.807	9.765	9.765	10.536	9.762	9.762	9.762
2	1	20	27.1550238391336	5	11	20	-99	-99	15	6.704	11.465	5.994	69.794	75.345	70.719	149.917	149.298	144.663
2	1	22	22.6235667315085	5	5	6	5	1	17	10.243	13.683	10.413	9.765	9.765	9.765	9.762	9.762	9.762
2	1	22	24.5898375512501	6	5	9	6	3	20	8.083	14.716	8.416	9.765	9.765	9.765	9.762	9.762	9.762
2	1	19	22.8295476122202	15	7	12	-99	2	21	11.57	9.451	8.25	128.051	122.689	119.338	62.246	72.233	60.981
2	1	20	21.9501425494233	5	6	14	-99	2	20	7.816	5.815	6.438	9.765	9.765	9.765	9.762	9.762	9.762
2	1	18	31.1680106541322	5	11	17	-99	7	20	11.65	8.442	10.441	240.993	370.594	250.846	188.086	275.846	191.811
2	1	22	18.6412697044144	5	5	9	10	-99	27	6.734	6.785	3.56	9.765	9.765	9.765	9.762	9.762	9.762
2	1	20	26.9611967795364	-99	11	10	6	4	23	14.553	8.501	13.83	9.765	9.765	9.765	9.762	9.762	9.762
2	1	20	30.408142075526	10	7	15	17	16	35	5.71	2.935	5.704	64.141	66.176	68.451	137.757	138.376	135.295
2	1	20	20.9757196858144	9	5	5	9	6	21	3.983	6.464	4.243	9.765	9.765	9.765	16.209	16.404	16.08
2	1	20	21.8693045995495	15	5	6	-99	5	19	9.108	6.312	8.227	56.343	48.739	47.241	41.172	43.444	43.375
2	1	21	24.5603846565349	-99	11	8	10	3	18	9.316	6.448	-99	10.449	9.765	10.546	14.074	12.183	12.788
2	1	20	22.3875532817228	-99	10	15	-99	13	18	10.37	7.183	7.501	77.701	60.423	98.721	61.412	37.319	97.531
2	1	19	20.0323946354264	8	10	13	20	17	14	6.472	13.057	8.951	10.108	9.936	10.108	10.171	10.035	10.24
2	2	20	21.8977611645545	5	7	12	8	23	29	13.432	14.611	8.163	9.765	9.765	9.765	9.762	9.762	9.762
2	2	19	23.0809552528196	-99	7	9	10	13	26	8.427	15.285	20.289	82.749	82.749	89.561	88.529	97.3777	93.387
2	2	22	21.8332697748042	-99	5	7	6	14	21	7.485	9.697	9.272	21.329	22.871	22.271	9.762	10.229	9.762
2	2	21	19.9081761062386	9	5	7	5	1	15	16.583	13.618	5.611	9.765	9.765	9.765	11.471	12.368	12.24
2	2	26	25.0480500961002	-99	11	17	11	10	26	15.643	11.938	6.328	9.765	9.765	9.765	9.762	9.762	9.762
2	2	20	21.6279924747349	7	5	9	9	5	15	11.356	12.587	9.735	73.512	76.549	75.397	99.821	102.547	110.617
2	2	20	17.6661443002975	10	5	7	-99	6	22	13.27	12.893	9.764	23.977	19.187	26.878	133.275	127.424	140.853
2	2	19	24.6430251467547	5	5	19	7	26	28	5.222	4.936	3.301	28.598	29.295	29.593	9.762	9.762	9.762
2	2	20	26.4172770056396	10	7	7	5	4	16	18.869	12.056	15.856	9.765	9.765	9.765	9.762	9.762	9.762
2	2	22	23.3306539985861	14	8	6	9	4	29	21.787	9.552	9.847	9.765	9.765	9.765	9.762	9.762	9.762
2	2	30	22.3536086169917	-99	7	5	9	7	24	10.44	5.828	7.638	9.765	9.765	9.765	9.762	9.762	9.932
2	2	22	28.0539663296741	-99	6	14	8	0	24	20.193	14.466	9.592	9.765	9.765	9.765	9.762	9.762	9.762
2	2	24	19.1103853282087	14	5	9	12	-99	20	12.644	11.939	6.855	47.961	40.002	43.039	75.293	59.27	60.898
2	2	27	21.9699736316725	8	5	7	8	6	27	13.033	8.03	10.526	12.249	10.279	10.964	-99	10.854	10.24
2	2	23	22.0745504421135	-99	5	18	9	7	37	16.612	15.309	8.977	32.679	34.032	40.079	24.853	25.614	27.692
2	2	19	22.2466206212412	-99	9	9	-99	3	20	8.193	6.543	7.053	357.688	420.9	531.65	99.767	105.439	-99
2	2	21	28.7352757729882	-99	-99	-99	-99	6	29	7.339	4.861	6.679	57.15	53.232	60.261	28.503	28.109	30.677
1	-99	26	23.084988392199	6	8	10	6	4	6	15.789	9.574	5.029	9.765	9.765	10.131	53.362	51.136	53.287
1	-99	26	24.2769235538471	-99	10	12	-99	1	22	16.525	20.782	15.692	9.765	9.765	9.765	9.762	-99	9.762
1	-99	23	24.7533802116461	-99	5	8	8	2	14	13.273	7.172	5.103	28.139	28.299	32.922	60.166	62.097	63.069
1	-99	18	23.6255066890822	19	17	18	16	14	39	10.714	8.199	7.14	121.228	-99	-99	98.33	-99	-99
1	-99	25	27.8227703269811	13	17	23	-99	18	34	14.995	9.989	12.244	14.919	14.648	12.568	20.509	20.179	19.361
1	-99	26	21.6215778452318	9	5	8	6	5	20	18.546	13.143	11.441	13.191	17.217	13.363	9.762	9.762	9.762
1	-99	20	20.7767729821174	-99	10	12	7	9	30	4.291	3.548	5.929	19.337	19.24	19.829	70.58	70.286	55.794
1	-99	18	24.3888965286581	8	5	17	5	19	31	10.684	12.149	7.755	53.982	44.327	45.204	32.254	25.449	28.936
1	-99	23	28.8693834530526	5	6	7	6	-99	18	14.674	25.93	13.77	155.865	156.487	160.211	83.653	83.735	80.482
1	-99	18	19.3591811340477	12	11	10	12	7	25	16.76	-99	-99	23.246	22.112	26.489	12.712	13.998	13.469
1	-99	19	18.9401521660186	8	6	8	-99	7	24	21.649	9.811	10.511	-99	-99	-99	48.475	55.672	59.099
1	-99	20	18.7842795345326	-99	5	6	7	0	23	16.258	13.477	8.18	27.361	27.941	29.682	29.216	28.385	29.077
1	-99	26	26.5834786777687	19	14	20	-99	41	34	10.384	7.307	7.403	78.12	79.425	82.273	43.358	41.988	45.806
1	-99	19	20.3980407960816	8	6	10	-99	8	15	10.645	7.525	11.584	81.213	74.43	76.639	48.485	47.02	-99
1	-99	18	24.5874777463841	5	9	7	6	4	21	9.686	10.037	6.889	16.499	16.836	18.183	20.703	21.025	21.476
1	-99	18	24.9884815776387	10	5	6	5	7	25	6.021	4.14	5.994	186.807	206.409	213.974	73.534	76.011	73.626
1	-99	19	22.8669826909714	-99	11	11	-99	16	26	26.794	25.397	21.568	54.768	55.815	53.616	51.474	50.617	48.132
1	-99	18	20.9525557459419	5	7	7	-99	7	28	11.205	13.15	12.588	1046.957	1051.519	1056.082	1033.299	1062.933	1078.676
1	-99	19	21.9898929439204	-99	10	15	12	10	31	12.802	8.674	11.37	29.494	34.377	33.281	10.675	9.762	10.675
1	-99	21	28.3924035665673	9	10	12	-99	27	33	13.001	7.416	9.366	217.606	213.691	230.743	139.204	141.182	135.908
